# Supplementary material for: Quantitative assessment of interim PET in Hodgkin lymphoma: An evaluation of the qPET method in adult patients in the RAPID trial
Source: PLoS One. 2020 Apr 2;15(4):e0231027. doi: 10.1371/journal.pone.0231027 (PMC7117720; doi:10.1371/journal.pone.0231027)
Supplement: S1 Raw Data — (XLSX) [file pone.0231027.s001.xlsx]

## Sheet: VERT
PatNr	9				11				13				36				37				38				47				57				59				61				63				64				65
Initials	S N				P A				T D				M W				LS F				J B				A W				N S				C L				C H				R B				M B				CJ F
Centre	STH				MVH				STH				MVH				STH				STH				STH				STH				STH				STH				MVH				STH				STH
SELECTED	1				0				0				0				0				1				0				0				0				0				1				1				0
ScanDate	2004-08-10				2004-08-26				2004-08-31				2004-11-29				2004-12-06				2004-12-15				2005-02-23				2005-04-12				2005-04-20				2005-05-06				2005-04-28				2005-05-10				2005-06-07
Stage	IIA				IIA				IIA				IIA				IIA				IIA				IIA				IA				IIA				IIA				IIA				IA				IIA
Activity	402				364				327				547				347				350				313				362				328				352				347				309				308
UptakeTime	90				69				99				61				104				127				95				102				100				93				61				97				95
SUVliver	1.98				2.67				1.55				2.92				1.52				1.84				1.6				2.11				1.71				1.47				1.72				1.9				1.67
Quality	1				1				2				3				2				1				1				2				1				1				1				1				1
	Pat-9SN	DV-9SN	q-9SN	ART-9SN	Pat-11PA	DV-11PA	q-11PA	ART-11PA	Pat-13TD	DV-13TD	q-13TD	ART-13TD	Pat-36MW	DV-36MW	q-36MW	ART-36MW	Pat-37LSF	DV-37LSF	q-37LSF	ART-37LSF	Pat-38JB	DV-38JB	q-38JB	ART-38JB	Pat-47AW	DV-47AW	q-47AW	ART-47AW	Pat-57NS	DV-57NS	q-57NS	ART-57NS	Pat-59CL	DV-59CL	q-59CL	ART-59CL	Pat-61CH	DV-61CH	q-61CH	ART-61CH	Pat-63RB	DV-63RB	q-63RB	ART-63RB	Pat-64MB	DV-64MB	q-64MB	ART-64MB	Pat-65CJF
Lcerv	-	0	0		-	0	0		-	0	0		-	0	0		-	0	0		X	1	0		X	2	1.05		X	3	1.27		X	3	1.2		X	2	0.95		4	2	1.03		22	1	0		-
Rcerv	-	0	0		-	0	0		-	0	0		-	0	0		14	-1	0		24	2	0.85		X	1	0		-	0	0		X	2	0.79		-	0	0		X	2	0.73		-	0	0		24
Lsupra	28	1	0		20	1	0		-	0	0		-	0	0		-	0	0		-	0	0		X	1	0		-	0	0		-	0	0		-	0	0		-	0	0		-	0	0		??
Rsupra	-	0	0		X	1	0		32	2	0.92		X	1	0		-	0	0		-	0	0		-	0	0		-	0	0		-	0	0		-	0	0		7	1	0		-	0	0		??
Laxil	-	0	0		-	0	0		-	0	0		-	0	0		-	0	0		-	0	0		-	0	0		-	0	0		X	5	2.33		-	0	0		??	2	0.58		-	0	0		-
Raxil	-	0	0		25	2	0.51		-	0	0		-	0	0		-	0	0		-	0	0		-	0	0		-	0	0		-	0	0		-	0	0		??	1	0		-	0	0		24
Lmedias	39	1	0		-	0	0		-	0	0		-	0	0		X	1	0	B	-	0	0		X	1	0		-	0	0		X?	4	1.81		X?	4	1.51		-	0	0		-	0	0		??
Rmedias	-	0	0		-	0	0		19	1	0		-	0	0		X	1	0	B	-	0	0		X	1	0		-	0	0		X?	1	0		X?	1	0		X	1	0		-	0	0		??
Lhilar	-	0	0		-	0	0		-	0	0		-	0	0		-	0	0		-	0	0		-	0	0		-	0	0		-	0	0		-	0	0		??	2	1.01		-	0	0		??
Rhilar	-	0	0		-	0	0		-	0	0		-	0	0		-	0	0		-	0	0		-	0	0		-	0	0		X	1	0		-	0	0		??	2	1.2		-	0	0		??
Other1	-	0	0		-	0	0		radiocephalic	1	0		-	0	0		-	0	0		splenomelagy	4	1.99		-	0	0		-	0	0		-	0	0		-	0	0		-	0	0		-	0	0		-
Other2	-	0	0		-	0	0		-	0	0		-	0	0		-	0	0		-	0	0		-	0	0		-	0	0		-	0	0		-	0	0		-	0	0		-	0	0		-
Comment																	Hals-LK liegen direkt im braunen FG - keine Bewertung mgl.				Milz DD unspezifisch, da initial dort wahrschl. kein Befall
	Deauville Score	1, 2, 3, 4, 5			Deauville Score	1, 2, 3, 4, 5			Deauville Score	1, 2, 3, 4, 5			Deauville Score	1, 2, 3, 4, 5			Deauville Score	1, 2, 3, 4, 5			Deauville Score	1, 2, 3, 4, 5			Deauville Score	1, 2, 3, 4, 5			Deauville Score	1, 2, 3, 4, 5			Deauville Score	1, 2, 3, 4, 5			Deauville Score	1, 2, 3, 4, 5			Deauville Score	1, 2, 3, 4, 5			Deauville Score	1, 2, 3, 4, 5			Deauville Score
	qPET	Two decimal places.			qPET	Two decimal places.			qPET	Two decimal places.			qPET	Two decimal places.			qPET	Two decimal places.			qPET	Two decimal places.			qPET	Two decimal places.			qPET	Two decimal places.			qPET	Two decimal places.			qPET	Two decimal places.			qPET	Two decimal places.			qPET	Two decimal places.			qPET
		If too low to be measured, put 0.				If too low to be measured, put 0.				If too low to be measured, put 0.				If too low to be measured, put 0.				If too low to be measured, put 0.				If too low to be measured, put 0.				If too low to be measured, put 0.				If too low to be measured, put 0.				If too low to be measured, put 0.				If too low to be measured, put 0.				If too low to be measured, put 0.				If too low to be measured, put 0.
	ARTefact	If not evaluable code type of problem:			ARTefact	If not evaluable code type of problem:			ARTefact	If not evaluable code type of problem:			ARTefact	If not evaluable code type of problem:			ARTefact	If not evaluable code type of problem:			ARTefact	If not evaluable code type of problem:			ARTefact	If not evaluable code type of problem:			ARTefact	If not evaluable code type of problem:			ARTefact	If not evaluable code type of problem:			ARTefact	If not evaluable code type of problem:			ARTefact	If not evaluable code type of problem:			ARTefact	If not evaluable code type of problem:			ARTefact
		I=Inflammation				I=Inflammation				I=Inflammation				I=Inflammation				I=Inflammation				I=Inflammation				I=Inflammation				I=Inflammation				I=Inflammation				I=Inflammation				I=Inflammation				I=Inflammation
		B=brown fat				B=brown fat				B=brown fat				B=brown fat				B=brown fat				B=brown fat				B=brown fat				B=brown fat				B=brown fat				B=brown fat				B=brown fat				B=brown fat
		A=other Artefact				A=other Artefact				A=other Artefact				A=other Artefact				A=other Artefact				A=other Artefact				A=other Artefact				A=other Artefact				A=other Artefact				A=other Artefact				A=other Artefact				A=other Artefact
	Quality	1=good, 2=suboptimal, 3=poor			Quality	1=good, 2=suboptimal, 3=poor			Quality	1=good, 2=suboptimal, 3=poor			Quality	1=good, 2=suboptimal, 3=poor			Quality	1=good, 2=suboptimal, 3=poor			Quality	1=good, 2=suboptimal, 3=poor			Quality	1=good, 2=suboptimal, 3=poor			Quality	1=good, 2=suboptimal, 3=poor			Quality	1=good, 2=suboptimal, 3=poor			Quality	1=good, 2=suboptimal, 3=poor			Quality	1=good, 2=suboptimal, 3=poor			Quality	1=good, 2=suboptimal, 3=poor			Quality
Reader	Thomas Georgi
[truncated: 1,795 more columns]
